# Supplementary material for: Cost-Effective Modern Chemical Sensor System for Soil Macronutrient Analysis Applied to Thai Sustainable and Precision Agriculture
Source: Plants (Basel). 2021 Jul 26;10(8):1524. doi: 10.3390/plants10081524 (PMC8401004; doi:10.3390/plants10081524)
Supplement: Supplementary file 1 [file plants-10-01524-s001.zip]

Archive with 1 entries (1 files):
- plants-1287319-supplementary.pdf
